# Supplementary material for: Metabolomic Profiling and In Vivo Antiepileptic Effect of Zygophyllum album Aerial Parts and Roots Crude Extracts against Pentylenetetrazole-Induced Kindling in Mice
Source: Metabolites. 2024 May 30;14(6):316. doi: 10.3390/metabo14060316 (PMC11205424; doi:10.3390/metabo14060316)
Supplement: Supplementary file 1 [file metabolites-14-00316-s001.zip]

Archive with 1 entries (1 files):
- metabolites-2971179-supplementary.pdf
